# Supplementary material for: Linking emotional valence and anxiety in a mouse insula-amygdala circuit
Source: Nat Commun. 2023 Aug 21;14:5073. doi: 10.1038/s41467-023-40517-1 (PMC10442438; doi:10.1038/s41467-023-40517-1)
Supplement: Supplementary file 7 — Source Data [file 41467_2023_40517_MOESM7_ESM.xlsx]

## Sheet: Fig1 d
	Closed																							Open
aIC	0.079	-0.0337	-0.0456	-0.4692	-0.0748	-0.223	-0.1388	-0.1972	-0.5919	-0.1059	-0.0462496	-0.0588	-0.135083	-0.168525	-0.38588	-0.400796	-0.25305	-0.4603	0.1401	-0.19965				-0.2576	1.0009	-0.038	0.6962	0.2702	1.0671	1.2249	0.611	2.4597	0.358	0.46315	0.2134	0.320848	0.708574	1.07633	1.25345	1.0539	1.4947	-0.56455	1.08025
pIC	-0.1329	-0.1842	-0.1015	0.1984	-0.0114	-0.0042	-0.0248	0.0278	0.0116	0.116	0.2501	-0.0018	-0.10695	0.060007	-0.0239	0.036585	-0.07171	-0.00719	-0.05655	-0.018	-0.07685	-0.0392	-0.12895	0.6145	0.6641	0.9221	-0.4962	0.0311	0.0104	0.0707	-0.0919	-0.0123	-0.4205	-1.5688	0.4916	0.248963	-0.13151	0.364719	0.090381	0.64344	0.029892	0.1231	0.30075	0.24035	0.0785	0.1962

## Sheet: Fig1 f
	Border																							Center
aIC	-0.0296	0.0107	-0.0025	-0.0086	-0.1699	-0.1018	-0.2025	0.0404	-0.0848	-0.2227	-0.017	0.0685	0.021943	-0.04894	-0.01405	0.002865	0.02031	-0.00605	-0.1489	-0.0586	-0.1923	-0.0306		0.0868	-0.0488	0.0033	0.0233	0.2957	0.2495	0.6859	-0.072	0.2133	0.7252	0.211	-0.1435	-0.07288	0.229849	0.039074	-0.00941	-0.06422	0.021901	1.5346	0.2903	0.6685	0.0833
pIC	0.0179	0.0564	0.0503	-0.056	0.0965	-0.0728	-0.0069	-0.0637	0.0274	-0.0359	0.0573	-0.1322	-0.03951	0.004519	-0.03147	-0.08697	-0.01777	-0.00787	-0.0394	0.0096	0.0041	-0.0584	0.0538	-0.0268	-0.1026	-0.1427	0.1214	-0.2359	0.3189	0.0311	0.1925	-0.0407	0.3481	-0.1898	0.3805	0.23423	-0.01747	0.19889	0.286263	0.07238	0.015073	0.2278	-0.0543	-0.0067	0.2517	-0.1963

## Sheet: Fig1 h
	aIC																			pIC
0-10 cm	0.484724	0.071519	0.242552	0.151762	0.144571	1.10954	-0.39473	1.63114	0.982629	0.559948	1.1848	0.0667	3.78043	0.136267	0.47271	1.69269	-0.67367	0.675365		0.564919	-0.59713	0.413414	-0.15891	0.372143	-0.15218	0.64071	-0.48644	-1.18066	-0.01498	-0.01498	0.074762	-0.30386	-1.04323	-3.99728	1.27597	-0.52088	-0.05279	0.59232	0.301215	0.791295
25-35 cm	1.59664	0.778876	0.727912	2.77927	3.0429	3.01027	-1.52058	2.93306	1.07258	2.3397	3.75409	2.07764	4.59015	1.09497	2.27527	5.15039	-2.23862	4.92313		2.27726	0.067588	1.42067	0.691988	1.33241	1.21926	2.91013	2.60873	-0.04014	0.102467	0.102467	0.406656	-0.15862	0.666056	-3.06961	0.1545	0.5356	2.17705	-0.04379	-0.37388	0.098707

## Sheet: Fig1 j
	OUT																		BACK
0-10 cm	0.07492	-0.04998	0.429158	0.205425	-0.17339	2.78606	0.03846	2.63052	-0.14733	-0.34001	2.13596	-0.8944	-0.15603	1.11315	0.423011	-1.06529	-2.21856		1.44471	0.176316	-0.17667	0.93298	0.38239	-0.48568	-0.28658	1.23833	1.19268	1.54226	1.64866	0.389635	0.477725	-1.05273	0.863247	-0.12662	3.69374
25-35 cm	2.44064	1.07655	0.755577	4.61612	3.13936	5.02487	-0.50327	6.2569	0.464647	0.545725	4.32031	3.84565	1.2651	4.3376	5.75162	-0.54701	2.17692		2.84694	0.672064	0.682678	1.96222	3.39608	0.59489	-2.11029	3.48423	1.75811	5.17806	3.23229	-1.40448	0.40451	1.15841	3.8609	-3.68407	4.39031

## Sheet: Fig1 k
	OUT																				BACK
0-10 cm	0.392624	-0.51131	-0.39797	-0.06417	-0.94317	0.28675	-0.22133	-0.69205	-1.70726	0.11641	0.11641	0.12657	-0.67235	-1.75559	-3.06206	0.621637	-1.32162	-0.93431	0.086168	0.071247	0.16482	-0.78531	1.09149	-0.33527	-0.17278	-0.12026	-1.8311	-0.74126	-1.76828	-0.04712	-0.04712	0.063775	1.70545	-0.65544	-3.06571	-0.08444	1.03595	2.71362	-0.29795	-0.05379
25-35 cm	-0.11781	0.320642	0.84817	1.60112	0.494911	2.92591	1.02716	2.01849	-0.23063	0.005969	0.005969	0.598131	0.596231	0.64499	-2.16482	2.7272	1.61362	0.9569	0.097791	-0.62655	3.10784	-0.25904	1.05018	0.00355	1.94754	-0.41228	0.10956	2.6246	-0.41907	0.17199	0.17199	0.71312	-0.67229	-0.24451	-2.45478	-1.63728	0.426553	0.677447	0.837468	0.890079

## Sheet: Fig1 l
Time in OFT center (%)	DeltaF/F EPM open arm
26.6378	-0.2576
27.32	-0.038
27.968	0.6962
23.0599	1.0671
23.1308	0.611
7.05142	2.4597
31.746	0.358
19.5405	0.46315
21.3419	0.2134
17.076	0.320848
20.2827	0.708574
24.5611	1.07633
21.321	1.25345
8.82402	1.055
16.5054	1.495
14.8165	-0.565
26.9558	1.08

## Sheet: Fig1 m
Time in OFT center (%)	Delta F/F in open arms
34.5232	0.6145
25.5786	0.6641
31.4124	0.9221
28.6727	-0.4962
22.1342	0.0707
28.4684	-0.0919
39.598	-0.0123
23.5687	-1.5688
26.3	0.4916
14.4865	0.248963
27.4467	-0.13151
14.5657	0.364719
23.5979	0.090381
19.0818	0.64344
34.9318	0.029892
14.745	0.125
14.8242	0.3
38.8891	0.245
18.8816	0.075
21.5212	0.195

## Sheet: Fig1 n
Time in OFT center	Delta F/F OFT center
26.6378	-0.0296365
27.32	0.0107232
27.968	-0.101836
23.0599	-0.202469
23.1308	-0.222738
7.05142	-0.0169899
31.746	0.0685438
19.5405	-0.0728831
21.3419	0.0219015
17.076	0.229849
20.2827	0.039074
24.5611	-0.00940716
21.321	-0.0642173
8.82402	1.53
16.5054	0.29
14.8165	0.67
26.9558	0.08

## Sheet: Fig1 o
Time in OFT center	Delta F/F OFT center
34.5232	-0.102621
25.5786	-0.142724
31.4124	0.121389
28.6727	-0.235886
22.1342	0.0311042
28.4684	0.192527
39.598	-0.0406954
23.5687	-0.189828
26.3	0.380501
14.4865	0.23423
27.4467	-0.0174737
14.5657	0.19889
23.5979	0.286263
19.0818	0.0723804
34.9318	0.0150727
14.745	0.23
14.8242	-0.05
38.8891	-0.01
18.8816	0.25
21.5212	-0.2

## Sheet: Fig1 q
Vehicle	8OH-DPAT
7.53884	9.2361
4.21891	8.89566
9.3936	14.3499
0.278314	12.4219
1.72235	14.1394

[truncated: 114 more sheets: Fig1r, Fig 2c, Fig2e, Fig2g, Fig2j, Fig2m, Fig2n, Fig2o, Fig3d, Fig3i, Fig3j, Fig4c, Fig4d, Fig4e, Fig4g_oEPSC, Fig4g_oIPSC, Fig4k Membrane capacitance, Fig4k Membrane resistance, Fig1k Access resistance, Fig4k Holding current …]
